# Supplementary material for: Cellulose-Based Colorimetric Test Strips for SARS-CoV-2 Antibody Detection
Source: Biosensors (Basel). 2025 Jun 17;15(6):390. doi: 10.3390/bios15060390 (PMC12190371; doi:10.3390/bios15060390)
Supplement: Supplementary file 1 [file biosensors-15-00390-s001.zip]

Archive with 1 entries (1 files):
- biosensors-3656423-supplementary.pdf
